# Supplementary material for: Synthesis, crystal structures and docking studies of 2,7-diphenyl-1,4-diazepan-5-one derivatives
Source: Chem Cent J. 2015 Apr 8;9:17. doi: 10.1186/s13065-015-0094-3 (PMC4407773; doi:10.1186/s13065-015-0094-3)
Supplement: Additional file 1: — Structural information (CIF) for DIAZ1. [file 13065_2015_94_MOESM1_ESM.zip]

Archive with 1 entries (1 files):
- 1185683862140431_add1.cif
