# Supplementary material for: Synthesis, crystal structures and docking studies of 2,7-diphenyl-1,4-diazepan-5-one derivatives
Source: Chem Cent J. 2015 Apr 8;9:17. doi: 10.1186/s13065-015-0094-3 (PMC4407773; doi:10.1186/s13065-015-0094-3)
Supplement: Additional file 1: — Structural information (CIF) for DIAZ1. [file 13065_2015_94_MOESM1_ESM.zip › 1185683862140431_add1.cif]

 
data_shelxl 
 
_audit_creation_method            SHELXL-97 
_chemical_name_systematic 
; 
 ? 
; 
_chemical_name_common             ? 
_chemical_melting_point           ? 
_chemical_formula_moiety          ? 
_chemical_formula_sum 
 'C19 H22 N2 O' 
_chemical_formula_weight          294.39 
 
loop_ 
 _atom_type_symbol 
 _atom_type_description 
 _atom_type_scat_dispersion_real 
 _atom_type_scat_dispersion_imag 
 _atom_type_scat_source 
 'C'  'C'   0.0033   0.0016 
 'International Tables Vol C Tables 4.2.6.8 and 6.1.1.4' 
 'H'  'H'   0.0000   0.0000 
 'International Tables Vol C Tables 4.2.6.8 and 6.1.1.4' 
 'N'  'N'   0.0061   0.0033 
 'International Tables Vol C Tables 4.2.6.8 and 6.1.1.4' 
 'O'  'O'   0.0106   0.0060 
 'International Tables Vol C Tables 4.2.6.8 and 6.1.1.4' 
 
_symmetry_cell_setting            'Triclinic'
_symmetry_space_group_name_H-M    'P -1'
_symmetry_space_group_name_Hall   '-P 1'
 
loop_ 
 _symmetry_equiv_pos_as_xyz 
 'x, y, z' 
 '-x, -y, -z' 
 
_cell_length_a                    11.1980(5) 
_cell_length_b                    12.2910(8) 
_cell_length_c                    13.3610(4) 
_cell_angle_alpha                 93.151(5) 
_cell_angle_beta                  97.650(3) 
_cell_angle_gamma                 92.660(4) 
_cell_volume                      1817.13(15) 
_cell_formula_units_Z             4 
_cell_measurement_temperature     293(2) 
_cell_measurement_reflns_used     ? 
_cell_measurement_theta_min       ? 
_cell_measurement_theta_max       ? 
 
_exptl_crystal_description        'Block' 
_exptl_crystal_colour             'White' 
_exptl_crystal_size_max           0.30 
_exptl_crystal_size_mid           0.26
_exptl_crystal_size_min           0.25
_exptl_crystal_density_meas       ? 
_exptl_crystal_density_diffrn     1.076 
_exptl_crystal_density_method     'not measured' 
_exptl_crystal_F_000              632 
_exptl_absorpt_coefficient_mu     0.067 
_exptl_absorpt_correction_type    'multi-scan' 
_exptl_absorpt_correction_T_min   0.980
_exptl_absorpt_correction_T_max   0.983
_exptl_absorpt_process_details    '(SADABS; Bruker, 2001)' 
 
_exptl_special_details 
; 
 ? 
; 
 
_diffrn_ambient_temperature       293(2) 
_diffrn_radiation_wavelength      0.71073 
_diffrn_radiation_type            MoK\a 
_diffrn_radiation_source          'fine-focus sealed tube' 
_diffrn_radiation_monochromator   graphite 
_diffrn_measurement_device_type   'Bruker Smart APEX CCD detector'
_diffrn_measurement_method        '\w scans' 
_diffrn_detector_area_resol_mean  ? 
_diffrn_standards_number          ? 
_diffrn_standards_interval_count  ? 
_diffrn_standards_interval_time   ? 
_diffrn_standards_decay_%         ? 
_diffrn_reflns_number             30381 
_diffrn_reflns_av_R_equivalents   0.0407 
_diffrn_reflns_av_sigmaI/netI     0.0654 
_diffrn_reflns_limit_h_min        -15 
_diffrn_reflns_limit_h_max        14 
_diffrn_reflns_limit_k_min        -16 
_diffrn_reflns_limit_k_max        16 
_diffrn_reflns_limit_l_min        -16 
_diffrn_reflns_limit_l_max        17 
_diffrn_reflns_theta_min          1.66 
_diffrn_reflns_theta_max          28.48 
_reflns_number_total              8888 
_reflns_number_gt                 3819 
_reflns_threshold_expression      >2sigma(I) 
 
_computing_data_collection        'APEX2 (Bruker, 2004)'
_computing_cell_refinement        'SAINT (Bruker, 2004)'
_computing_data_reduction         'SAINT' 
_computing_structure_solution     'SHELXS-97 (Sheldrick, 2008)' 
_computing_structure_refinement   'SHELXL-97 (Sheldrick, 2008)' 
_computing_molecular_graphics     'ORTEP-3 (Farrugia, 1997)' 
_computing_publication_material   'PLATON (Spek, 2003)'
 
_refine_special_details 
; 
 Refinement of F^2^ against ALL reflections.  The weighted R-factor wR and 
 goodness of fit S are based on F^2^, conventional R-factors R are based 
 on F, with F set to zero for negative F^2^. The threshold expression of 
 F^2^ > 2sigma(F^2^) is used only for calculating R-factors(gt) etc. and is 
 not relevant to the choice of reflections for refinement.  R-factors based 
 on F^2^ are statistically about twice as large as those based on F, and R- 
 factors based on ALL data will be even larger. 
; 
 
_refine_ls_structure_factor_coef  Fsqd  
_refine_ls_matrix_type            full 
_refine_ls_weighting_scheme       calc  
_refine_ls_weighting_details 
 'calc w=1/[\s^2^(Fo^2^)+(0.0981P)^2^+0.0000P] where P=(Fo^2^+2Fc^2^)/3' 
_atom_sites_solution_primary      direct 
_atom_sites_solution_secondary    difmap 
_atom_sites_solution_hydrogens    geom 
_refine_ls_hydrogen_treatment     mixed 
_refine_ls_extinction_method      none 
_refine_ls_extinction_coef        ? 
_refine_ls_number_reflns          8888 
_refine_ls_number_parameters      401 
_refine_ls_number_restraints      0 
_refine_ls_R_factor_all           0.1369 
_refine_ls_R_factor_gt            0.0595 
_refine_ls_wR_factor_ref          0.1912 
_refine_ls_wR_factor_gt           0.1687 
_refine_ls_goodness_of_fit_ref    0.957 
_refine_ls_restrained_S_all       0.957 
_refine_ls_shift/su_max           0.000 
_refine_ls_shift/su_mean          0.000 
 
loop_ 
 _atom_site_label 
 _atom_site_type_symbol 
 _atom_site_fract_x 
 _atom_site_fract_y 
 _atom_site_fract_z 
 _atom_site_U_iso_or_equiv 
 _atom_site_adp_type 
 _atom_site_occupancy 
 _atom_site_symmetry_multiplicity 
 _atom_site_calc_flag 
 _atom_site_refinement_flags 
 _atom_site_disorder_assembly 
 _atom_site_disorder_group 
C2A C 0.53010(17) 0.59002(15) 0.19977(15) 0.0519(5) Uani 1 1 d . . . 
H2A H 0.5773 0.5866 0.1430 0.062 Uiso 1 1 calc R . . 
C2B C 0.00319(18) 0.73325(15) 0.26057(15) 0.0512(5) Uani 1 1 d . . . 
H2B H -0.0759 0.7309 0.2845 0.061 Uiso 1 1 calc R . . 
C3A C 0.39537(18) 0.57926(15) 0.15739(15) 0.0533(5) Uani 1 1 d . . . 
H3A H 0.3485 0.5732 0.2140 0.064 Uiso 1 1 calc R . . 
C3B C -0.0168(2) 0.72115(16) 0.14434(15) 0.0573(5) Uani 1 1 d . . . 
H3B H 0.0598 0.7042 0.1207 0.069 Uiso 1 1 calc R . . 
C5A C 0.36529(19) 0.37985(18) 0.10087(18) 0.0622(6) Uani 1 1 d . . . 
C5B C -0.1005(2) 0.52681(18) 0.11877(16) 0.0655(6) Uani 1 1 d . . . 
C6A C 0.4240(2) 0.34683(17) 0.20311(18) 0.0680(6) Uani 1 1 d . . . 
H6A H 0.3829 0.3843 0.2543 0.082 Uiso 1 1 calc R . . 
C6B C 0.0118(2) 0.48800(16) 0.17875(16) 0.0656(6) Uani 1 1 d . . . 
H6B H 0.0816 0.5214 0.1526 0.079 Uiso 1 1 calc R . . 
C7A C 0.55871(18) 0.39164(15) 0.22187(16) 0.0543(5) Uani 1 1 d . . . 
H7A H 0.5897 0.3924 0.1567 0.065 Uiso 1 1 calc R . . 
C7B C 0.01430(18) 0.53452(15) 0.29078(14) 0.0512(5) Uani 1 1 d . . . 
H7B H -0.0692 0.5391 0.3046 0.061 Uiso 1 1 calc R . . 
C8A C 0.63615(18) 0.32155(16) 0.29022(16) 0.0540(5) Uani 1 1 d . . . 
C8B C 0.07882(18) 0.46324(15) 0.36683(14) 0.0496(5) Uani 1 1 d . . . 
C9A C 0.6344(2) 0.32680(18) 0.39389(17) 0.0655(6) Uani 1 1 d . . . 
H9A H 0.5881 0.3774 0.4231 0.079 Uiso 1 1 calc R . . 
C9B C 0.01390(19) 0.38554(15) 0.41187(15) 0.0555(5) Uani 1 1 d . . . 
H9B H -0.0696 0.3786 0.3959 0.067 Uiso 1 1 calc R . . 
C10A C 0.7014(2) 0.2569(2) 0.45437(19) 0.0727(7) Uani 1 1 d . . . 
H10A H 0.6990 0.2607 0.5238 0.087 Uiso 1 1 calc R . . 
C10B C 0.0708(2) 0.31873(16) 0.47947(16) 0.0622(6) Uani 1 1 d . . . 
H10B H 0.0258 0.2663 0.5082 0.075 Uiso 1 1 calc R . . 
C11A C 0.7702(2) 0.18314(19) 0.4133(2) 0.0731(7) Uani 1 1 d . . . 
H11A H 0.8141 0.1360 0.4542 0.088 Uiso 1 1 calc R . . 
C11B C 0.1937(2) 0.32835(18) 0.50525(17) 0.0682(6) Uani 1 1 d . . . 
H11B H 0.2319 0.2835 0.5519 0.082 Uiso 1 1 calc R . . 
C12A C 0.7748(2) 0.17856(18) 0.3111(2) 0.0777(7) Uani 1 1 d . . . 
H12A H 0.8222 0.1284 0.2826 0.093 Uiso 1 1 calc R . . 
C12B C 0.2595(2) 0.40469(18) 0.46151(19) 0.0743(7) Uani 1 1 d . . . 
H12B H 0.3429 0.4112 0.4782 0.089 Uiso 1 1 calc R . . 
C13A C 0.7091(2) 0.24841(17) 0.25005(18) 0.0653(6) Uani 1 1 d . . . 
H13A H 0.7144 0.2459 0.1811 0.078 Uiso 1 1 calc R . . 
C13B C 0.2032(2) 0.47199(17) 0.39298(17) 0.0630(6) Uani 1 1 d . . . 
H13B H 0.2490 0.5237 0.3640 0.076 Uiso 1 1 calc R . . 
C14A C 0.56032(18) 0.69797(16) 0.25888(16) 0.0533(5) Uani 1 1 d . . . 
C14B C 0.06971(19) 0.83974(15) 0.30020(15) 0.0513(5) Uani 1 1 d . . . 
C15A C 0.6249(2) 0.78125(18) 0.22095(19) 0.0691(6) Uani 1 1 d . . . 
H15A H 0.6531 0.7699 0.1590 0.083 Uiso 1 1 calc R . . 
C15B C 0.1913(2) 0.85776(17) 0.29390(17) 0.0631(6) Uani 1 1 d . . . 
H15B H 0.2335 0.8019 0.2677 0.076 Uiso 1 1 calc R . . 
C16A C 0.6481(2) 0.8815(2) 0.2746(2) 0.0838(8) Uani 1 1 d . . . 
H16A H 0.6922 0.9366 0.2484 0.101 Uiso 1 1 calc R . . 
C16B C 0.2516(2) 0.9573(2) 0.32579(19) 0.0754(7) Uani 1 1 d . . . 
H16B H 0.3329 0.9684 0.3193 0.090 Uiso 1 1 calc R . . 
C17A C 0.6070(2) 0.9003(2) 0.3648(2) 0.0797(7) Uani 1 1 d . . . 
H17A H 0.6224 0.9680 0.4000 0.096 Uiso 1 1 calc R . . 
C17B C 0.1909(3) 1.0393(2) 0.3669(2) 0.0801(7) Uani 1 1 d . . . 
H17B H 0.2307 1.1063 0.3881 0.096 Uiso 1 1 calc R . . 
C18A C 0.5431(2) 0.81931(19) 0.40361(19) 0.0729(7) Uani 1 1 d . . . 
H18A H 0.5146 0.8319 0.4652 0.087 Uiso 1 1 calc R . . 
C18B C 0.0721(3) 1.02200(19) 0.3764(2) 0.0796(7) Uani 1 1 d . . . 
H18B H 0.0313 1.0773 0.4053 0.096 Uiso 1 1 calc R . . 
C19A C 0.5207(2) 0.71855(17) 0.35151(17) 0.0617(6) Uani 1 1 d . . . 
H19A H 0.4782 0.6636 0.3792 0.074 Uiso 1 1 calc R . . 
C19B C 0.0109(2) 0.92286(18) 0.34356(17) 0.0669(6) Uani 1 1 d . . . 
H19B H -0.0702 0.9123 0.3508 0.080 Uiso 1 1 calc R . . 
C20A C 0.3578(2) 0.68011(17) 0.10076(18) 0.0696(6) Uani 1 1 d . . . 
H20A H 0.4071 0.6901 0.0481 0.104 Uiso 1 1 calc R . . 
H20B H 0.3680 0.7433 0.1472 0.104 Uiso 1 1 calc R . . 
H20C H 0.2746 0.6700 0.0715 0.104 Uiso 1 1 calc R . . 
C20B C -0.0604(2) 0.82405(17) 0.09732(18) 0.0731(7) Uani 1 1 d . . . 
H20D H -0.0782 0.8107 0.0253 0.110 Uiso 1 1 calc R . . 
H20E H 0.0012 0.8817 0.1128 0.110 Uiso 1 1 calc R . . 
H20F H -0.1320 0.8449 0.1241 0.110 Uiso 1 1 calc R . . 
C21A C 0.4019(3) 0.2265(2) 0.2128(2) 0.1058(10) Uani 1 1 d . . . 
H21A H 0.3172 0.2072 0.1960 0.159 Uiso 1 1 calc R . . 
H21B H 0.4283 0.2090 0.2811 0.159 Uiso 1 1 calc R . . 
H21C H 0.4460 0.1865 0.1675 0.159 Uiso 1 1 calc R . . 
C21B C 0.0176(3) 0.36502(18) 0.16441(19) 0.0856(8) Uani 1 1 d . . . 
H21D H -0.0470 0.3300 0.1933 0.128 Uiso 1 1 calc R . . 
H21E H 0.0935 0.3434 0.1974 0.128 Uiso 1 1 calc R . . 
H21F H 0.0101 0.3440 0.0935 0.128 Uiso 1 1 calc R . . 
N1A N 0.56603(15) 0.50322(12) 0.26680(12) 0.0570(5) Uani 1 1 d . . . 
H1A H 0.5905 0.5175 0.3301 0.068 Uiso 1 1 calc R . . 
N1B N 0.07182(15) 0.64384(12) 0.30388(12) 0.0529(4) Uani 1 1 d . . . 
H1B H 0.1435 0.6558 0.3359 0.063 Uiso 1 1 calc R . . 
N4A N 0.36204(15) 0.48529(13) 0.08574(13) 0.0605(5) Uani 1 1 d . . . 
H4A H 0.3366 0.5007 0.0248 0.073 Uiso 1 1 calc R . . 
N4B N -0.10705(16) 0.63307(14) 0.10647(13) 0.0630(5) Uani 1 1 d . . . 
H4B H -0.1722 0.6525 0.0721 0.076 Uiso 1 1 calc R . . 
O1A O 0.32323(15) 0.31031(12) 0.03293(13) 0.0815(5) Uani 1 1 d . . . 
O1B O -0.18554(17) 0.46239(14) 0.08282(13) 0.0957(6) Uani 1 1 d . . . 
 
loop_ 
 _atom_site_aniso_label 
 _atom_site_aniso_U_11 
 _atom_site_aniso_U_22 
 _atom_site_aniso_U_33 
 _atom_site_aniso_U_23 
 _atom_site_aniso_U_13 
 _atom_site_aniso_U_12 
C2A 0.0445(12) 0.0546(12) 0.0557(12) 0.0112(10) 0.0009(10) 0.0027(9) 
C2B 0.0493(12) 0.0518(11) 0.0510(12) 0.0073(9) -0.0001(10) 0.0026(9) 
C3A 0.0494(12) 0.0560(12) 0.0512(12) 0.0043(10) -0.0062(10) 0.0040(10) 
C3B 0.0582(13) 0.0586(12) 0.0524(13) 0.0085(10) -0.0053(10) 0.0051(10) 
C5A 0.0550(14) 0.0603(14) 0.0650(14) 0.0044(11) -0.0139(11) -0.0016(11) 
C5B 0.0803(17) 0.0577(13) 0.0503(13) 0.0050(10) -0.0198(12) -0.0039(12) 
C6A 0.0617(15) 0.0645(14) 0.0697(15) 0.0110(11) -0.0204(12) -0.0071(11) 
C6B 0.0812(16) 0.0570(13) 0.0508(13) 0.0025(10) -0.0187(12) 0.0007(11) 
C7A 0.0566(13) 0.0517(12) 0.0518(12) 0.0062(9) -0.0041(10) 0.0015(10) 
C7B 0.0492(12) 0.0508(11) 0.0507(12) 0.0064(9) -0.0060(9) 0.0024(9) 
C8A 0.0503(12) 0.0503(12) 0.0573(13) 0.0072(10) -0.0076(10) -0.0016(10) 
C8B 0.0508(13) 0.0493(11) 0.0455(11) 0.0002(9) -0.0036(9) 0.0026(9) 
C9A 0.0636(15) 0.0742(14) 0.0569(14) 0.0096(11) -0.0020(12) 0.0085(12) 
C9B 0.0542(13) 0.0515(11) 0.0574(13) 0.0043(10) -0.0032(10) -0.0016(10) 
C10A 0.0682(16) 0.0812(16) 0.0656(15) 0.0244(13) -0.0088(13) -0.0009(14) 
C10B 0.0749(17) 0.0518(12) 0.0592(13) 0.0081(10) 0.0045(12) 0.0037(11) 
C11A 0.0602(15) 0.0602(14) 0.093(2) 0.0280(14) -0.0169(14) -0.0041(12) 
C11B 0.0785(18) 0.0614(14) 0.0616(14) 0.0127(11) -0.0079(13) 0.0103(12) 
C12A 0.0705(17) 0.0595(14) 0.098(2) 0.0046(13) -0.0092(15) 0.0114(12) 
C12B 0.0564(14) 0.0755(15) 0.0848(17) 0.0170(13) -0.0184(13) 0.0043(12) 
C13A 0.0660(15) 0.0600(13) 0.0664(15) 0.0029(11) -0.0051(12) 0.0079(12) 
C13B 0.0537(14) 0.0621(13) 0.0712(15) 0.0158(11) -0.0022(11) -0.0004(11) 
C14A 0.0442(12) 0.0533(12) 0.0603(14) 0.0063(10) -0.0013(10) 0.0020(9) 
C14B 0.0544(13) 0.0502(11) 0.0476(12) 0.0066(9) -0.0014(10) 0.0058(10) 
C15A 0.0632(15) 0.0633(14) 0.0797(16) 0.0101(12) 0.0065(12) -0.0067(11) 
C15B 0.0572(15) 0.0609(14) 0.0692(15) 0.0017(11) 0.0021(11) 0.0050(11) 
C16A 0.0829(19) 0.0590(15) 0.107(2) 0.0095(15) 0.0089(17) -0.0159(13) 
C16B 0.0619(15) 0.0757(17) 0.0846(18) 0.0113(14) -0.0025(13) -0.0089(14) 
C17A 0.0747(18) 0.0574(15) 0.100(2) -0.0096(14) -0.0069(16) -0.0033(13) 
C17B 0.086(2) 0.0536(14) 0.0940(19) 0.0022(13) -0.0102(16) -0.0057(14) 
C18A 0.0665(16) 0.0695(16) 0.0767(17) -0.0081(13) -0.0069(13) 0.0018(13) 
C18B 0.087(2) 0.0541(14) 0.094(2) -0.0066(12) 0.0011(15) 0.0138(14) 
C19A 0.0565(14) 0.0602(14) 0.0644(15) 0.0029(11) -0.0052(11) -0.0017(10) 
C19B 0.0608(14) 0.0653(14) 0.0728(16) 0.0004(12) 0.0022(12) 0.0101(12) 
C20A 0.0685(15) 0.0655(14) 0.0695(15) 0.0077(11) -0.0142(12) 0.0108(11) 
C20B 0.0858(17) 0.0639(14) 0.0652(15) 0.0155(11) -0.0113(13) 0.0053(12) 
C21A 0.096(2) 0.0871(19) 0.122(2) 0.0358(17) -0.0297(18) -0.0248(16) 
C21B 0.112(2) 0.0717(16) 0.0665(16) -0.0083(12) -0.0129(15) 0.0168(15) 
N1A 0.0657(12) 0.0510(10) 0.0493(10) 0.0045(8) -0.0116(9) 0.0045(8) 
N1B 0.0472(10) 0.0491(9) 0.0568(10) 0.0064(8) -0.0138(8) 0.0008(8) 
N4A 0.0657(12) 0.0590(11) 0.0505(10) 0.0054(8) -0.0154(9) 0.0015(9) 
N4B 0.0641(12) 0.0628(11) 0.0550(11) 0.0058(9) -0.0186(9) 0.0019(9) 
O1A 0.0865(12) 0.0643(10) 0.0808(11) -0.0025(9) -0.0328(9) 0.0018(9) 
O1B 0.1073(14) 0.0732(11) 0.0880(12) 0.0132(9) -0.0511(11) -0.0161(10) 
 
_geom_special_details 
; 
 All esds (except the esd in the dihedral angle between two l.s. planes) 
 are estimated using the full covariance matrix.  The cell esds are taken 
 into account individually in the estimation of esds in distances, angles 
 and torsion angles; correlations between esds in cell parameters are only 
 used when they are defined by crystal symmetry.  An approximate (isotropic) 
 treatment of cell esds is used for estimating esds involving l.s. planes. 
; 
 
loop_ 
 _geom_bond_atom_site_label_1 
 _geom_bond_atom_site_label_2 
 _geom_bond_distance 
 _geom_bond_site_symmetry_2 
 _geom_bond_publ_flag 
C2A N1A 1.467(2) . ? 
C2A C14A 1.507(3) . ? 
C2A C3A 1.536(3) . ? 
C2A H2A 0.9800 . ? 
C2B N1B 1.471(2) . ? 
C2B C14B 1.509(3) . ? 
C2B C3B 1.537(3) . ? 
C2B H2B 0.9800 . ? 
C3A N4A 1.460(2) . ? 
C3A C20A 1.534(3) . ? 
C3A H3A 0.9800 . ? 
C3B N4B 1.467(3) . ? 
C3B C20B 1.515(3) . ? 
C3B H3B 0.9800 . ? 
C5A O1A 1.241(2) . ? 
C5A N4A 1.324(3) . ? 
C5A C6A 1.520(3) . ? 
C5B O1B 1.238(2) . ? 
C5B N4B 1.329(3) . ? 
C5B C6B 1.509(3) . ? 
C6A C21A 1.504(3) . ? 
C6A C7A 1.565(3) . ? 
C6A H6A 0.9800 . ? 
C6B C21B 1.519(3) . ? 
C6B C7B 1.569(3) . ? 
C6B H6B 0.9800 . ? 
C7A N1A 1.461(2) . ? 
C7A C8A 1.508(3) . ? 
C7A H7A 0.9800 . ? 
C7B N1B 1.454(2) . ? 
C7B C8B 1.511(2) . ? 
C7B H7B 0.9800 . ? 
C8A C13A 1.377(3) . ? 
C8A C9A 1.386(3) . ? 
C8B C9B 1.385(3) . ? 
C8B C13B 1.388(3) . ? 
C9A C10A 1.388(3) . ? 
C9A H9A 0.9300 . ? 
C9B C10B 1.369(3) . ? 
C9B H9B 0.9300 . ? 
C10A C11A 1.357(3) . ? 
C10A H10A 0.9300 . ? 
C10B C11B 1.371(3) . ? 
C10B H10B 0.9300 . ? 
C11A C12A 1.372(4) . ? 
C11A H11A 0.9300 . ? 
C11B C12B 1.369(3) . ? 
C11B H11B 0.9300 . ? 
C12A C13A 1.385(3) . ? 
C12A H12A 0.9300 . ? 
C12B C13B 1.377(3) . ? 
C12B H12B 0.9300 . ? 
C13A H13A 0.9300 . ? 
C13B H13B 0.9300 . ? 
C14A C15A 1.383(3) . ? 
C14A C19A 1.384(3) . ? 
C14B C19B 1.383(3) . ? 
C14B C15B 1.383(3) . ? 
C15A C16A 1.387(3) . ? 
C15A H15A 0.9300 . ? 
C15B C16B 1.387(3) . ? 
C15B H15B 0.9300 . ? 
C16A C17A 1.358(4) . ? 
C16A H16A 0.9300 . ? 
C16B C17B 1.372(3) . ? 
C16B H16B 0.9300 . ? 
C17A C18A 1.364(3) . ? 
C17A H17A 0.9300 . ? 
C17B C18B 1.362(3) . ? 
C17B H17B 0.9300 . ? 
C18A C19A 1.382(3) . ? 
C18A H18A 0.9300 . ? 
C18B C19B 1.390(3) . ? 
C18B H18B 0.9300 . ? 
C19A H19A 0.9300 . ? 
C19B H19B 0.9300 . ? 
C20A H20A 0.9600 . ? 
C20A H20B 0.9600 . ? 
C20A H20C 0.9600 . ? 
C20B H20D 0.9600 . ? 
C20B H20E 0.9600 . ? 
C20B H20F 0.9600 . ? 
C21A H21A 0.9600 . ? 
C21A H21B 0.9600 . ? 
C21A H21C 0.9600 . ? 
C21B H21D 0.9600 . ? 
C21B H21E 0.9600 . ? 
C21B H21F 0.9600 . ? 
N1A H1A 0.8600 . ? 
N1B H1B 0.8600 . ? 
N4A H4A 0.8600 . ? 
N4B H4B 0.8600 . ? 
 
loop_ 
 _geom_angle_atom_site_label_1 
 _geom_angle_atom_site_label_2 
 _geom_angle_atom_site_label_3 
 _geom_angle 
 _geom_angle_site_symmetry_1 
 _geom_angle_site_symmetry_3 
 _geom_angle_publ_flag 
N1A C2A C14A 107.97(16) . . ? 
N1A C2A C3A 112.49(15) . . ? 
C14A C2A C3A 110.41(16) . . ? 
N1A C2A H2A 108.6 . . ? 
C14A C2A H2A 108.6 . . ? 
C3A C2A H2A 108.6 . . ? 
N1B C2B C14B 108.09(15) . . ? 
N1B C2B C3B 111.44(16) . . ? 
C14B C2B C3B 112.28(15) . . ? 
N1B C2B H2B 108.3 . . ? 
C14B C2B H2B 108.3 . . ? 
C3B C2B H2B 108.3 . . ? 
N4A C3A C20A 106.21(16) . . ? 
N4A C3A C2A 113.97(16) . . ? 
C20A C3A C2A 110.71(16) . . ? 
N4A C3A H3A 108.6 . . ? 
C20A C3A H3A 108.6 . . ? 
C2A C3A H3A 108.6 . . ? 
N4B C3B C20B 106.81(17) . . ? 
N4B C3B C2B 111.73(16) . . ? 
C20B C3B C2B 112.46(17) . . ? 
N4B C3B H3B 108.6 . . ? 
C20B C3B H3B 108.6 . . ? 
C2B C3B H3B 108.6 . . ? 
O1A C5A N4A 120.8(2) . . ? 
O1A C5A C6A 121.2(2) . . ? 
N4A C5A C6A 118.0(2) . . ? 
O1B C5B N4B 120.2(2) . . ? 
O1B C5B C6B 121.5(2) . . ? 
N4B C5B C6B 118.3(2) . . ? 
C21A C6A C5A 110.5(2) . . ? 
C21A C6A C7A 116.4(2) . . ? 
C5A C6A C7A 109.41(18) . . ? 
C21A C6A H6A 106.6 . . ? 
C5A C6A H6A 106.6 . . ? 
C7A C6A H6A 106.6 . . ? 
C5B C6B C21B 111.13(19) . . ? 
C5B C6B C7B 106.96(18) . . ? 
C21B C6B C7B 115.64(17) . . ? 
C5B C6B H6B 107.6 . . ? 
C21B C6B H6B 107.6 . . ? 
C7B C6B H6B 107.6 . . ? 
N1A C7A C8A 109.47(16) . . ? 
N1A C7A C6A 109.71(17) . . ? 
C8A C7A C6A 111.71(15) . . ? 
N1A C7A H7A 108.6 . . ? 
C8A C7A H7A 108.6 . . ? 
C6A C7A H7A 108.6 . . ? 
N1B C7B C8B 109.22(15) . . ? 
N1B C7B C6B 110.12(16) . . ? 
C8B C7B C6B 112.70(16) . . ? 
N1B C7B H7B 108.2 . . ? 
C8B C7B H7B 108.2 . . ? 
C6B C7B H7B 108.2 . . ? 
C13A C8A C9A 118.22(19) . . ? 
C13A C8A C7A 120.2(2) . . ? 
C9A C8A C7A 121.6(2) . . ? 
C9B C8B C13B 118.01(18) . . ? 
C9B C8B C7B 120.06(18) . . ? 
C13B C8B C7B 121.92(18) . . ? 
C8A C9A C10A 120.4(2) . . ? 
C8A C9A H9A 119.8 . . ? 
C10A C9A H9A 119.8 . . ? 
C10B C9B C8B 121.0(2) . . ? 
C10B C9B H9B 119.5 . . ? 
C8B C9B H9B 119.5 . . ? 
C11A C10A C9A 120.7(2) . . ? 
C11A C10A H10A 119.6 . . ? 
C9A C10A H10A 119.6 . . ? 
C9B C10B C11B 120.6(2) . . ? 
C9B C10B H10B 119.7 . . ? 
C11B C10B H10B 119.7 . . ? 
C10A C11A C12A 119.5(2) . . ? 
C10A C11A H11A 120.2 . . ? 
C12A C11A H11A 120.2 . . ? 
C12B C11B C10B 119.3(2) . . ? 
C12B C11B H11B 120.4 . . ? 
C10B C11B H11B 120.4 . . ? 
C11A C12A C13A 120.2(2) . . ? 
C11A C12A H12A 119.9 . . ? 
C13A C12A H12A 119.9 . . ? 
C11B C12B C13B 120.6(2) . . ? 
C11B C12B H12B 119.7 . . ? 
C13B C12B H12B 119.7 . . ? 
C8A C13A C12A 120.8(2) . . ? 
C8A C13A H13A 119.6 . . ? 
C12A C13A H13A 119.6 . . ? 
C12B C13B C8B 120.5(2) . . ? 
C12B C13B H13B 119.8 . . ? 
C8B C13B H13B 119.8 . . ? 
C15A C14A C19A 117.6(2) . . ? 
C15A C14A C2A 121.2(2) . . ? 
C19A C14A C2A 121.07(18) . . ? 
C19B C14B C15B 117.8(2) . . ? 
C19B C14B C2B 121.03(19) . . ? 
C15B C14B C2B 121.19(19) . . ? 
C14A C15A C16A 120.5(2) . . ? 
C14A C15A H15A 119.7 . . ? 
C16A C15A H15A 119.7 . . ? 
C14B C15B C16B 121.5(2) . . ? 
C14B C15B H15B 119.3 . . ? 
C16B C15B H15B 119.3 . . ? 
C17A C16A C15A 120.7(2) . . ? 
C17A C16A H16A 119.6 . . ? 
C15A C16A H16A 119.6 . . ? 
C17B C16B C15B 119.7(2) . . ? 
C17B C16B H16B 120.1 . . ? 
C15B C16B H16B 120.1 . . ? 
C16A C17A C18A 119.7(2) . . ? 
C16A C17A H17A 120.2 . . ? 
C18A C17A H17A 120.2 . . ? 
C18B C17B C16B 119.6(2) . . ? 
C18B C17B H17B 120.2 . . ? 
C16B C17B H17B 120.2 . . ? 
C17A C18A C19A 120.1(3) . . ? 
C17A C18A H18A 119.9 . . ? 
C19A C18A H18A 119.9 . . ? 
C17B C18B C19B 120.9(2) . . ? 
C17B C18B H18B 119.6 . . ? 
C19B C18B H18B 119.6 . . ? 
C18A C19A C14A 121.2(2) . . ? 
C18A C19A H19A 119.4 . . ? 
C14A C19A H19A 119.4 . . ? 
C14B C19B C18B 120.5(2) . . ? 
C14B C19B H19B 119.8 . . ? 
C18B C19B H19B 119.8 . . ? 
C3A C20A H20A 109.5 . . ? 
C3A C20A H20B 109.5 . . ? 
H20A C20A H20B 109.5 . . ? 
C3A C20A H20C 109.5 . . ? 
H20A C20A H20C 109.5 . . ? 
H20B C20A H20C 109.5 . . ? 
C3B C20B H20D 109.5 . . ? 
C3B C20B H20E 109.5 . . ? 
H20D C20B H20E 109.5 . . ? 
C3B C20B H20F 109.5 . . ? 
H20D C20B H20F 109.5 . . ? 
H20E C20B H20F 109.5 . . ? 
C6A C21A H21A 109.5 . . ? 
C6A C21A H21B 109.5 . . ? 
H21A C21A H21B 109.5 . . ? 
C6A C21A H21C 109.5 . . ? 
H21A C21A H21C 109.5 . . ? 
H21B C21A H21C 109.5 . . ? 
C6B C21B H21D 109.5 . . ? 
C6B C21B H21E 109.5 . . ? 
H21D C21B H21E 109.5 . . ? 
C6B C21B H21F 109.5 . . ? 
H21D C21B H21F 109.5 . . ? 
H21E C21B H21F 109.5 . . ? 
C7A N1A C2A 117.48(15) . . ? 
C7A N1A H1A 121.3 . . ? 
C2A N1A H1A 121.3 . . ? 
C7B N1B C2B 117.72(14) . . ? 
C7B N1B H1B 121.1 . . ? 
C2B N1B H1B 121.1 . . ? 
C5A N4A C3A 129.45(18) . . ? 
C5A N4A H4A 115.3 . . ? 
C3A N4A H4A 115.3 . . ? 
C5B N4B C3B 127.95(18) . . ? 
C5B N4B H4B 116.0 . . ? 
C3B N4B H4B 116.0 . . ? 
 
loop_ 
 _geom_torsion_atom_site_label_1 
 _geom_torsion_atom_site_label_2 
 _geom_torsion_atom_site_label_3 
 _geom_torsion_atom_site_label_4 
 _geom_torsion 
 _geom_torsion_site_symmetry_1 
 _geom_torsion_site_symmetry_2 
 _geom_torsion_site_symmetry_3 
 _geom_torsion_site_symmetry_4 
 _geom_torsion_publ_flag 
N1A C2A C3A N4A -68.7(2) . . . . ? 
C14A C2A C3A N4A 170.63(16) . . . . ? 
N1A C2A C3A C20A 171.66(17) . . . . ? 
C14A C2A C3A C20A 51.0(2) . . . . ? 
N1B C2B C3B N4B 73.4(2) . . . . ? 
C14B C2B C3B N4B -165.16(17) . . . . ? 
N1B C2B C3B C20B -166.49(17) . . . . ? 
C14B C2B C3B C20B -45.1(2) . . . . ? 
O1A C5A C6A C21A -10.3(3) . . . . ? 
N4A C5A C6A C21A 170.8(2) . . . . ? 
O1A C5A C6A C7A 119.3(2) . . . . ? 
N4A C5A C6A C7A -59.7(3) . . . . ? 
O1B C5B C6B C21B 14.6(3) . . . . ? 
N4B C5B C6B C21B -166.4(2) . . . . ? 
O1B C5B C6B C7B -112.5(2) . . . . ? 
N4B C5B C6B C7B 66.5(3) . . . . ? 
C21A C6A C7A N1A -147.6(2) . . . . ? 
C5A C6A C7A N1A 86.2(2) . . . . ? 
C21A C6A C7A C8A -26.0(3) . . . . ? 
C5A C6A C7A C8A -152.18(19) . . . . ? 
C5B C6B C7B N1B -86.3(2) . . . . ? 
C21B C6B C7B N1B 149.4(2) . . . . ? 
C5B C6B C7B C8B 151.50(17) . . . . ? 
C21B C6B C7B C8B 27.1(3) . . . . ? 
N1A C7A C8A C13A -136.5(2) . . . . ? 
C6A C7A C8A C13A 101.8(2) . . . . ? 
N1A C7A C8A C9A 44.9(2) . . . . ? 
C6A C7A C8A C9A -76.8(2) . . . . ? 
N1B C7B C8B C9B 142.76(18) . . . . ? 
C6B C7B C8B C9B -94.5(2) . . . . ? 
N1B C7B C8B C13B -38.0(3) . . . . ? 
C6B C7B C8B C13B 84.7(2) . . . . ? 
C13A C8A C9A C10A -2.4(3) . . . . ? 
C7A C8A C9A C10A 176.28(19) . . . . ? 
C13B C8B C9B C10B -0.6(3) . . . . ? 
C7B C8B C9B C10B 178.73(18) . . . . ? 
C8A C9A C10A C11A 0.6(3) . . . . ? 
C8B C9B C10B C11B 0.9(3) . . . . ? 
C9A C10A C11A C12A 0.8(3) . . . . ? 
C9B C10B C11B C12B -0.9(3) . . . . ? 
C10A C11A C12A C13A -0.3(3) . . . . ? 
C10B C11B C12B C13B 0.6(4) . . . . ? 
C9A C8A C13A C12A 2.9(3) . . . . ? 
C7A C8A C13A C12A -175.81(18) . . . . ? 
C11A C12A C13A C8A -1.6(3) . . . . ? 
C11B C12B C13B C8B -0.2(4) . . . . ? 
C9B C8B C13B C12B 0.2(3) . . . . ? 
C7B C8B C13B C12B -179.1(2) . . . . ? 
N1A C2A C14A C15A 129.6(2) . . . . ? 
C3A C2A C14A C15A -107.0(2) . . . . ? 
N1A C2A C14A C19A -52.7(2) . . . . ? 
C3A C2A C14A C19A 70.7(2) . . . . ? 
N1B C2B C14B C19B -129.07(19) . . . . ? 
C3B C2B C14B C19B 107.6(2) . . . . ? 
N1B C2B C14B C15B 51.3(2) . . . . ? 
C3B C2B C14B C15B -72.0(2) . . . . ? 
C19A C14A C15A C16A -0.2(3) . . . . ? 
C2A C14A C15A C16A 177.5(2) . . . . ? 
C19B C14B C15B C16B -2.8(3) . . . . ? 
C2B C14B C15B C16B 176.89(18) . . . . ? 
C14A C15A C16A C17A -0.5(4) . . . . ? 
C14B C15B C16B C17B 1.6(3) . . . . ? 
C15A C16A C17A C18A 0.5(4) . . . . ? 
C15B C16B C17B C18B 0.3(4) . . . . ? 
C16A C17A C18A C19A 0.3(4) . . . . ? 
C16B C17B C18B C19B -1.0(4) . . . . ? 
C17A C18A C19A C14A -1.1(3) . . . . ? 
C15A C14A C19A C18A 1.0(3) . . . . ? 
C2A C14A C19A C18A -176.75(18) . . . . ? 
C15B C14B C19B C18B 2.0(3) . . . . ? 
C2B C14B C19B C18B -177.63(19) . . . . ? 
C17B C18B C19B C14B -0.2(4) . . . . ? 
C8A C7A N1A C2A 160.96(17) . . . . ? 
C6A C7A N1A C2A -76.1(2) . . . . ? 
C14A C2A N1A C7A -172.70(17) . . . . ? 
C3A C2A N1A C7A 65.2(2) . . . . ? 
C8B C7B N1B C2B -161.68(16) . . . . ? 
C6B C7B N1B C2B 74.1(2) . . . . ? 
C14B C2B N1B C7B 169.28(16) . . . . ? 
C3B C2B N1B C7B -66.9(2) . . . . ? 
O1A C5A N4A C3A 173.5(2) . . . . ? 
C6A C5A N4A C3A -7.6(3) . . . . ? 
C20A C3A N4A C5A -172.9(2) . . . . ? 
C2A C3A N4A C5A 64.9(3) . . . . ? 
O1B C5B N4B C3B 179.1(2) . . . . ? 
C6B C5B N4B C3B 0.2(3) . . . . ? 
C20B C3B N4B C5B 172.2(2) . . . . ? 
C2B C3B N4B C5B -64.4(3) . . . . ? 
 
_diffrn_measured_fraction_theta_max    0.968 
_diffrn_reflns_theta_full              28.48 
_diffrn_measured_fraction_theta_full   0.968 
_refine_diff_density_max    0.377 
_refine_diff_density_min   -0.367 
_refine_diff_density_rms    0.039 


loop_
_platon_squeeze_void_nr		1
_platon_squeeze_void_average_x  -0.049
_platon_squeeze_void_average_y  0.000
_platon_squeeze_void_average_z  0.000
_platon_squeeze_void_volume     238
_platon_squeeze_void_count_electrons   48
_platon_squeeze_void_content     ?
_platon_squeeze_void_probe_radius     1.20
_platon_squeeze_details                           ?
