# Supplementary material for: Synthesis, crystal structures and docking studies of 2,7-diphenyl-1,4-diazepan-5-one derivatives
Source: Chem Cent J. 2015 Apr 8;9:17. doi: 10.1186/s13065-015-0094-3 (PMC4407773; doi:10.1186/s13065-015-0094-3)
Supplement: Additional file 2: — Structural information (CIF) for DIAZ2. [file 13065_2015_94_MOESM2_ESM.zip › 1185683862140431_add2.cif]

 
data_shelxl 
 
_audit_creation_method            SHELXL-97 
_chemical_name_systematic 
; 
 ? 
; 
_chemical_name_common             ? 
_chemical_melting_point           ? 
_chemical_formula_moiety          'C19 H21 N3 O2' 
_chemical_formula_sum 		  'C19 H21 N3 O2' 
_chemical_formula_weight          323.39 
 
loop_ 
 _atom_type_symbol 
 _atom_type_description 
 _atom_type_scat_dispersion_real 
 _atom_type_scat_dispersion_imag 
 _atom_type_scat_source 
 'C'  'C'   0.0033   0.0016 
 'International Tables Vol C Tables 4.2.6.8 and 6.1.1.4' 
 'H'  'H'   0.0000   0.0000 
 'International Tables Vol C Tables 4.2.6.8 and 6.1.1.4' 
 'N'  'N'   0.0061   0.0033 
 'International Tables Vol C Tables 4.2.6.8 and 6.1.1.4' 
 'O'  'O'   0.0106   0.0060 
 'International Tables Vol C Tables 4.2.6.8 and 6.1.1.4' 
 
_symmetry_cell_setting            'triclinic' 
_symmetry_space_group_name_H-M    'P -1' 
_symmetry_space_group_name_Hall   '-P 1'
 
loop_ 
 _symmetry_equiv_pos_as_xyz 
 'x, y, z' 
 '-x, -y, -z' 
 
_cell_length_a                    9.1789(6) 
_cell_length_b                    12.7776(9) 
_cell_length_c                    16.0615(10) 
_cell_angle_alpha                 89.255(4) 
_cell_angle_beta                  86.758(4) 
_cell_angle_gamma                 70.507(4) 
_cell_volume                      1772.9(2) 
_cell_formula_units_Z             4 
_cell_measurement_temperature     293(2) 
_cell_measurement_reflns_used     ? 
_cell_measurement_theta_min       ? 
_cell_measurement_theta_max       ? 
 
_exptl_crystal_description        'Block' 
_exptl_crystal_colour             'White' 
_exptl_crystal_size_max           0.27 
_exptl_crystal_size_mid           0.25
_exptl_crystal_size_min           0.23
_exptl_crystal_density_meas       ? 
_exptl_crystal_density_diffrn     1.212 
_exptl_crystal_density_method     'not measured' 
_exptl_crystal_F_000              688 
_exptl_absorpt_coefficient_mu     0.080 
_exptl_absorpt_correction_type    'multi-scan' 
_exptl_absorpt_correction_T_min   0.979 
_exptl_absorpt_correction_T_max   0.982
_exptl_absorpt_process_details    '(SADABS; Bruker, 2008)'
 
_exptl_special_details 
; 
 ? 
; 
 
_diffrn_ambient_temperature       293(2) 
_diffrn_radiation_wavelength      0.71073 
_diffrn_radiation_type            MoK\a 
_diffrn_radiation_source          'fine-focus sealed tube' 
_diffrn_radiation_monochromator   graphite 
_diffrn_measurement_device_type   'Bruker Smart APEX CCD detector'
_diffrn_measurement_method        '\w scans' 
_diffrn_detector_area_resol_mean  ? 
_diffrn_standards_number          ? 
_diffrn_standards_interval_count  ? 
_diffrn_standards_interval_time   ? 
_diffrn_standards_decay_%         ? 
_diffrn_reflns_number             24353 
_diffrn_reflns_av_R_equivalents   0.0344 
_diffrn_reflns_av_sigmaI/netI     0.0409 
_diffrn_reflns_limit_h_min        -11 
_diffrn_reflns_limit_h_max        11 
_diffrn_reflns_limit_k_min        -15 
_diffrn_reflns_limit_k_max        16 
_diffrn_reflns_limit_l_min        -20 
_diffrn_reflns_limit_l_max        19 
_diffrn_reflns_theta_min          1.27 
_diffrn_reflns_theta_max          26.82 
_reflns_number_total              7277 
_reflns_number_gt                 3864 
_reflns_threshold_expression      >2sigma(I) 
 
_computing_data_collection        'APEX2 (Bruker, 2008)'
_computing_cell_refinement        'SAINT (Bruker, 2008)'
_computing_data_reduction         'SAINT' 
_computing_structure_solution     'SHELXS-97 (Sheldrick, 1990)' 
_computing_structure_refinement   'SHELXL-97 (Sheldrick, 1997)' 
_computing_molecular_graphics     'ORTEP-3 (Farrugia, 1997)' 
_computing_publication_material   'SHELXL97 and PLATON (Spek, 2009)'

_refine_special_details 
; 
 Refinement of F^2^ against ALL reflections.  The weighted R-factor wR and 
 goodness of fit S are based on F^2^, conventional R-factors R are based 
 on F, with F set to zero for negative F^2^. The threshold expression of 
 F^2^ > 2sigma(F^2^) is used only for calculating R-factors(gt) etc. and is 
 not relevant to the choice of reflections for refinement.  R-factors based 
 on F^2^ are statistically about twice as large as those based on F, and R- 
 factors based on ALL data will be even larger. 
; 
 
_refine_ls_structure_factor_coef  Fsqd  
_refine_ls_matrix_type            full 
_refine_ls_weighting_scheme       calc  
_refine_ls_weighting_details 
 'calc w=1/[\s^2^(Fo^2^)+(0.0800P)^2^+0.7047P] where P=(Fo^2^+2Fc^2^)/3' 
_atom_sites_solution_primary      direct 
_atom_sites_solution_secondary    difmap 
_atom_sites_solution_hydrogens    geom 
_refine_ls_hydrogen_treatment     mixed 
_refine_ls_extinction_method      none 
_refine_ls_extinction_coef        ? 
_refine_ls_number_reflns          7277 
_refine_ls_number_parameters      447 
_refine_ls_number_restraints      3 
_refine_ls_R_factor_all           0.1163 
_refine_ls_R_factor_gt            0.0570 
_refine_ls_wR_factor_ref          0.1919 
_refine_ls_wR_factor_gt           0.1479 
_refine_ls_goodness_of_fit_ref    0.997 
_refine_ls_restrained_S_all       1.001 
_refine_ls_shift/su_max           0.000 
_refine_ls_shift/su_mean          0.000 
 
loop_ 
 _atom_site_label 
 _atom_site_type_symbol 
 _atom_site_fract_x 
 _atom_site_fract_y 
 _atom_site_fract_z 
 _atom_site_U_iso_or_equiv 
 _atom_site_adp_type 
 _atom_site_occupancy 
 _atom_site_symmetry_multiplicity 
 _atom_site_calc_flag 
 _atom_site_refinement_flags 
 _atom_site_disorder_assembly 
 _atom_site_disorder_group 
O2A O 0.5046(4) 1.1725(2) 0.27878(17) 0.0837(12) Uani 0.792(7) 1 d PD A 1 
O2A' O 0.3034(9) 1.1470(8) 0.3014(6) 0.085(4) Uani 0.208(7) 1 d PD A 2 
C7A C 0.4034(3) 0.9359(2) 0.26281(13) 0.0492(6) Uani 1 1 d . . . 
H7A H 0.2972 0.9882 0.2668 0.059 Uiso 1 1 calc R . . 
C6A C 0.4109(3) 0.8632(2) 0.18580(13) 0.0525(6) Uani 1 1 d . . . 
H6A H 0.4955 0.7928 0.1916 0.063 Uiso 1 1 calc R . . 
C5A C 0.4440(3) 0.9185(2) 0.10598(13) 0.0501(6) Uani 1 1 d . . . 
C3A C 0.7048(2) 0.8866(2) 0.15527(13) 0.0479(6) Uani 1 1 d . . . 
H3A H 0.7034 0.8162 0.1797 0.057 Uiso 1 1 calc R . . 
C2A C 0.6683(2) 0.97414(19) 0.22447(13) 0.0458(5) Uani 1 1 d . . . 
H2A H 0.6813 1.0404 0.1983 0.055 Uiso 1 1 calc R . . 
C14A C 0.7815(3) 0.94222(19) 0.29277(13) 0.0476(5) Uani 1 1 d . . . 
C15A C 0.8144(3) 0.8428(2) 0.33417(16) 0.0654(7) Uani 1 1 d . . . 
H15A H 0.7591 0.7955 0.3243 0.078 Uiso 1 1 calc R . . 
C16A C 0.9300(4) 0.8130(3) 0.39060(18) 0.0796(9) Uani 1 1 d . . . 
H16A H 0.9522 0.7455 0.4181 0.096 Uiso 1 1 calc R . . 
C17A C 1.0117(3) 0.8819(3) 0.40616(17) 0.0765(8) Uani 1 1 d . . . 
H17A H 1.0894 0.8612 0.4439 0.092 Uiso 1 1 calc R . . 
C18A C 0.9790(3) 0.9804(3) 0.36647(18) 0.0742(8) Uani 1 1 d . . . 
H18A H 1.0332 1.0280 0.3776 0.089 Uiso 1 1 calc R . . 
C19A C 0.8651(3) 1.0104(2) 0.30945(15) 0.0602(7) Uani 1 1 d . . . 
H19A H 0.8446 1.0778 0.2819 0.072 Uiso 1 1 calc R . . 
C8A C 0.4250(3) 0.8757(2) 0.34614(14) 0.0550(6) Uani 1 1 d . . . 
C13A C 0.3884(3) 0.9388(3) 0.41862(15) 0.0703(8) Uani 1 1 d . . . 
H13A H 0.3505 1.0158 0.4151 0.084 Uiso 1 1 calc R . . 
C12A C 0.4071(4) 0.8895(4) 0.49602(17) 0.0915(11) Uani 1 1 d . . . 
H12A H 0.3824 0.9333 0.5440 0.110 Uiso 1 1 calc R . . 
C11A C 0.4611(5) 0.7783(4) 0.5021(2) 0.1078(13) Uani 1 1 d . . . 
H11A H 0.4751 0.7453 0.5543 0.129 Uiso 1 1 calc R . . 
C10A C 0.4952(5) 0.7142(3) 0.4325(2) 0.1090(12) Uani 1 1 d . . . 
H10A H 0.5315 0.6373 0.4373 0.131 Uiso 1 1 calc R . . 
C9A C 0.4764(4) 0.7626(3) 0.35360(18) 0.0801(9) Uani 1 1 d . . . 
H9A H 0.4987 0.7179 0.3061 0.096 Uiso 1 1 calc R . . 
C21A C 0.2598(3) 0.8379(3) 0.18240(18) 0.0777(8) Uani 1 1 d . . . 
H21A H 0.1760 0.9056 0.1744 0.117 Uiso 1 1 calc R . . 
H21B H 0.2405 0.8043 0.2338 0.117 Uiso 1 1 calc R . . 
H21C H 0.2681 0.7879 0.1369 0.117 Uiso 1 1 calc R . . 
C20A C 0.8628(3) 0.8690(3) 0.11254(16) 0.0675(7) Uani 1 1 d . . . 
H20A H 0.8805 0.8163 0.0678 0.101 Uiso 1 1 calc R . . 
H20B H 0.9410 0.8413 0.1521 0.101 Uiso 1 1 calc R . . 
H20C H 0.8668 0.9383 0.0906 0.101 Uiso 1 1 calc R . . 
N1A N 0.5034(2) 1.00637(15) 0.25407(10) 0.0474(5) Uani 1 1 d . A . 
N2A N 0.4300(4) 1.1118(2) 0.27613(15) 0.0708(6) Uani 1 1 d D . . 
N4A N 0.5877(2) 0.92144(17) 0.09383(10) 0.0507(5) Uani 1 1 d . . . 
H4A H 0.6126 0.9454 0.0467 0.061 Uiso 1 1 calc R . . 
O1A O 0.34559(19) 0.95595(17) 0.05429(10) 0.0687(5) Uani 1 1 d . . . 
C7B C 0.1234(4) 1.4952(2) 0.23339(16) 0.0731(8) Uani 1 1 d . . . 
H7B H 0.1147 1.5737 0.2319 0.088 Uiso 1 1 calc R . . 
C6B C 0.2238(5) 1.4460(3) 0.30671(18) 0.0959(12) Uani 1 1 d . . . 
H6B H 0.2656 1.3652 0.2992 0.115 Uiso 1 1 calc R . . 
C5B C 0.1299(5) 1.4707(3) 0.38909(18) 0.0939(12) Uani 1 1 d . . . 
C3B C -0.0041(6) 1.3426(3) 0.34629(18) 0.1176(16) Uani 1 1 d . . . 
H3B H 0.0934 1.2879 0.3250 0.141 Uiso 1 1 calc R . . 
C2B C -0.0929(4) 1.4046(3) 0.27347(17) 0.0830(9) Uani 1 1 d . . . 
H2B H -0.1989 1.4414 0.2963 0.100 Uiso 1 1 calc R . . 
C14B C -0.1067(4) 1.3283(3) 0.20491(16) 0.0733(8) Uani 1 1 d . . . 
C15B C 0.0127(4) 1.2371(3) 0.17685(18) 0.0848(9) Uani 1 1 d . . . 
H15B H 0.1081 1.2203 0.2004 0.102 Uiso 1 1 calc R . . 
C16B C -0.0041(5) 1.1691(3) 0.11465(19) 0.0911(10) Uani 1 1 d . . . 
H16B H 0.0798 1.1080 0.0968 0.109 Uiso 1 1 calc R . . 
C17B C -0.1383(6) 1.1901(4) 0.0801(3) 0.1105(13) Uani 1 1 d . . . 
H17B H -0.1487 1.1452 0.0373 0.133 Uiso 1 1 calc R . . 
C18B C -0.2571(7) 1.2756(6) 0.1073(5) 0.172(2) Uani 1 1 d . . . 
H18B H -0.3524 1.2892 0.0843 0.207 Uiso 1 1 calc R . . 
C19B C -0.2436(5) 1.3464(5) 0.1699(4) 0.1419(18) Uani 1 1 d . . . 
H19B H -0.3293 1.4064 0.1875 0.170 Uiso 1 1 calc R . . 
C8B C 0.1951(4) 1.4486(3) 0.14847(16) 0.0734(8) Uani 1 1 d . . . 
C13B C 0.1521(7) 1.5114(4) 0.0812(2) 0.182(3) Uani 1 1 d . . . 
H13B H 0.0834 1.5835 0.0872 0.219 Uiso 1 1 calc R . . 
C12B C 0.2108(10) 1.4682(6) 0.0009(3) 0.222(4) Uani 1 1 d . . . 
H12B H 0.1807 1.5127 -0.0456 0.266 Uiso 1 1 calc R . . 
C11B C 0.3086(6) 1.3650(5) -0.0091(3) 0.1396(19) Uani 1 1 d . . . 
H11B H 0.3462 1.3370 -0.0622 0.168 Uiso 1 1 calc R . . 
C10B C 0.3505(4) 1.3043(4) 0.0558(2) 0.1028(12) Uani 1 1 d . . . 
H10B H 0.4192 1.2322 0.0494 0.123 Uiso 1 1 calc R . . 
C9B C 0.2948(4) 1.3448(3) 0.13450(19) 0.0953(11) Uani 1 1 d . . . 
H9B H 0.3273 1.2987 0.1800 0.114 Uiso 1 1 calc R . . 
C21B C 0.3578(6) 1.4892(5) 0.3062(3) 0.156(2) Uani 1 1 d . . . 
H21D H 0.3194 1.5680 0.3154 0.234 Uiso 1 1 calc R . . 
H21E H 0.4148 1.4730 0.2533 0.234 Uiso 1 1 calc R . . 
H21F H 0.4245 1.4541 0.3498 0.234 Uiso 1 1 calc R . . 
C20B C -0.1007(10) 1.2835(5) 0.3935(2) 0.222(4) Uani 1 1 d . . . 
H20D H -0.0364 1.2288 0.4294 0.333 Uiso 1 1 calc R . . 
H20E H -0.1448 1.2477 0.3546 0.333 Uiso 1 1 calc R . . 
H20F H -0.1821 1.3364 0.4264 0.333 Uiso 1 1 calc R . . 
N1B N -0.0371(3) 1.49471(17) 0.24413(12) 0.0726(7) Uani 1 1 d . . . 
N2B N -0.1344(4) 1.5955(3) 0.22194(17) 0.0989(10) Uani 1 1 d . . . 
N4B N 0.0291(5) 1.4192(2) 0.40357(15) 0.1103(12) Uani 1 1 d . . . 
H4B H -0.0222 1.4315 0.4510 0.132 Uiso 1 1 calc R . . 
O1B O 0.1511(4) 1.5364(2) 0.43949(13) 0.1129(9) Uani 1 1 d . . . 
O2B O -0.2668(4) 1.5998(2) 0.22452(17) 0.1281(10) Uani 1 1 d . . . 
 
loop_ 
 _atom_site_aniso_label 
 _atom_site_aniso_U_11 
 _atom_site_aniso_U_22 
 _atom_site_aniso_U_33 
 _atom_site_aniso_U_23 
 _atom_site_aniso_U_13 
 _atom_site_aniso_U_12 
O2A 0.103(2) 0.0514(17) 0.0864(19) -0.0019(13) -0.0151(15) -0.0108(15) 
O2A' 0.078(8) 0.059(6) 0.088(7) -0.013(5) 0.004(5) 0.016(5) 
C7A 0.0416(11) 0.0613(15) 0.0382(11) -0.0025(10) -0.0019(9) -0.0085(11) 
C6A 0.0515(13) 0.0649(16) 0.0402(12) -0.0007(11) -0.0071(10) -0.0176(12) 
C5A 0.0477(13) 0.0634(15) 0.0351(11) -0.0023(10) -0.0078(9) -0.0123(11) 
C3A 0.0425(12) 0.0615(15) 0.0350(11) 0.0008(10) -0.0088(9) -0.0102(11) 
C2A 0.0469(12) 0.0490(13) 0.0391(11) 0.0064(10) -0.0095(9) -0.0121(10) 
C14A 0.0496(12) 0.0536(14) 0.0375(11) -0.0009(10) -0.0094(9) -0.0134(11) 
C15A 0.0759(17) 0.0635(17) 0.0600(15) 0.0132(13) -0.0297(13) -0.0238(14) 
C16A 0.094(2) 0.077(2) 0.0646(17) 0.0221(15) -0.0365(16) -0.0209(18) 
C17A 0.0667(17) 0.107(2) 0.0546(16) 0.0063(16) -0.0263(13) -0.0244(17) 
C18A 0.0693(17) 0.093(2) 0.0686(17) -0.0020(16) -0.0238(14) -0.0353(16) 
C19A 0.0626(15) 0.0644(16) 0.0549(14) 0.0017(12) -0.0137(12) -0.0213(13) 
C8A 0.0505(13) 0.0758(18) 0.0395(12) 0.0015(12) -0.0019(10) -0.0223(13) 
C13A 0.0761(17) 0.099(2) 0.0444(14) -0.0068(14) 0.0000(12) -0.0408(16) 
C12A 0.113(3) 0.146(4) 0.0388(15) -0.0038(18) -0.0005(15) -0.074(3) 
C11A 0.149(4) 0.149(4) 0.0511(19) 0.029(2) -0.021(2) -0.082(3) 
C10A 0.152(4) 0.103(3) 0.074(2) 0.033(2) -0.017(2) -0.045(3) 
C9A 0.103(2) 0.081(2) 0.0530(16) 0.0088(15) -0.0022(15) -0.0271(18) 
C21A 0.0726(18) 0.114(2) 0.0606(16) -0.0005(16) -0.0064(13) -0.0498(18) 
C20A 0.0474(13) 0.096(2) 0.0534(14) -0.0074(14) -0.0045(11) -0.0156(14) 
N1A 0.0495(10) 0.0437(11) 0.0402(10) -0.0010(8) -0.0073(8) -0.0029(9) 
N2A 0.0870(19) 0.0520(16) 0.0611(14) 0.0027(11) -0.0183(13) -0.0047(17) 
N4A 0.0447(10) 0.0754(14) 0.0296(9) 0.0061(9) -0.0084(7) -0.0160(10) 
O1A 0.0523(9) 0.1059(15) 0.0466(9) 0.0108(9) -0.0191(8) -0.0222(10) 
C7B 0.099(2) 0.0504(16) 0.0507(15) -0.0008(12) -0.0031(14) 0.0005(15) 
C6B 0.125(3) 0.079(2) 0.0521(17) -0.0152(15) -0.0158(17) 0.010(2) 
C5B 0.158(3) 0.0548(19) 0.0435(16) -0.0060(15) -0.0169(18) 0.000(2) 
C3B 0.246(5) 0.064(2) 0.0395(15) -0.0001(14) -0.015(2) -0.046(3) 
C2B 0.115(2) 0.0668(19) 0.0490(15) -0.0045(14) 0.0198(15) -0.0092(17) 
C14B 0.082(2) 0.082(2) 0.0482(14) -0.0003(14) 0.0114(13) -0.0207(17) 
C15B 0.095(2) 0.091(2) 0.0556(16) -0.0192(16) -0.0095(15) -0.0110(19) 
C16B 0.119(3) 0.095(2) 0.0585(18) -0.0137(17) 0.0012(18) -0.034(2) 
C17B 0.136(4) 0.134(4) 0.085(3) -0.003(2) -0.018(3) -0.075(3) 
C18B 0.099(4) 0.214(6) 0.212(7) -0.039(6) -0.053(4) -0.055(4) 
C19B 0.076(3) 0.169(5) 0.165(5) -0.039(4) -0.006(3) -0.018(3) 
C8B 0.091(2) 0.0731(19) 0.0436(14) 0.0045(13) -0.0021(13) -0.0117(16) 
C13B 0.242(6) 0.143(4) 0.070(2) 0.039(3) 0.036(3) 0.050(4) 
C12B 0.306(8) 0.202(6) 0.055(2) 0.031(3) 0.031(4) 0.042(6) 
C11B 0.125(3) 0.196(5) 0.060(2) -0.019(3) 0.017(2) -0.007(3) 
C10B 0.107(3) 0.121(3) 0.068(2) -0.035(2) 0.0038(19) -0.021(2) 
C9B 0.127(3) 0.082(2) 0.0535(17) -0.0123(16) -0.0025(17) -0.003(2) 
C21B 0.124(4) 0.234(6) 0.086(3) -0.046(3) -0.016(3) -0.025(4) 
C20B 0.527(13) 0.165(5) 0.058(2) 0.011(3) -0.018(4) -0.228(7) 
N1B 0.1011(19) 0.0445(13) 0.0437(11) 0.0013(9) 0.0037(11) 0.0122(13) 
N2B 0.097(2) 0.098(2) 0.0660(16) -0.0177(15) 0.0086(15) 0.0136(19) 
N4B 0.228(4) 0.0672(17) 0.0361(13) -0.0077(12) 0.0004(17) -0.051(2) 
O1B 0.185(3) 0.0906(16) 0.0552(12) -0.0181(12) -0.0051(14) -0.0348(17) 
O2B 0.129(2) 0.113(2) 0.101(2) -0.0066(15) 0.0192(18) 0.0102(19) 
 
_geom_special_details 
; 
 All esds (except the esd in the dihedral angle between two l.s. planes) 
 are estimated using the full covariance matrix.  The cell esds are taken 
 into account individually in the estimation of esds in distances, angles 
 and torsion angles; correlations between esds in cell parameters are only 
 used when they are defined by crystal symmetry.  An approximate (isotropic) 
 treatment of cell esds is used for estimating esds involving l.s. planes. 
; 
 
loop_ 
 _geom_bond_atom_site_label_1 
 _geom_bond_atom_site_label_2 
 _geom_bond_distance 
 _geom_bond_site_symmetry_2 
 _geom_bond_publ_flag 
O2A N2A 1.197(3) . ? 
O2A' N2A 1.148(6) . ? 
C7A N1A 1.485(3) . ? 
C7A C8A 1.524(3) . ? 
C7A C6A 1.541(3) . ? 
C7A H7A 0.9800 . ? 
C6A C5A 1.520(3) . ? 
C6A C21A 1.529(4) . ? 
C6A H6A 0.9800 . ? 
C5A O1A 1.233(3) . ? 
C5A N4A 1.335(3) . ? 
C3A N4A 1.455(3) . ? 
C3A C20A 1.516(3) . ? 
C3A C2A 1.530(3) . ? 
C3A H3A 0.9800 . ? 
C2A N1A 1.482(3) . ? 
C2A C14A 1.511(3) . ? 
C2A H2A 0.9800 . ? 
C14A C15A 1.375(3) . ? 
C14A C19A 1.377(3) . ? 
C15A C16A 1.386(4) . ? 
C15A H15A 0.9300 . ? 
C16A C17A 1.366(4) . ? 
C16A H16A 0.9300 . ? 
C17A C18A 1.352(4) . ? 
C17A H17A 0.9300 . ? 
C18A C19A 1.382(4) . ? 
C18A H18A 0.9300 . ? 
C19A H19A 0.9300 . ? 
C8A C9A 1.369(4) . ? 
C8A C13A 1.385(4) . ? 
C13A C12A 1.379(4) . ? 
C13A H13A 0.9300 . ? 
C12A C11A 1.344(5) . ? 
C12A H12A 0.9300 . ? 
C11A C10A 1.353(5) . ? 
C11A H11A 0.9300 . ? 
C10A C9A 1.397(4) . ? 
C10A H10A 0.9300 . ? 
C9A H9A 0.9300 . ? 
C21A H21A 0.9600 . ? 
C21A H21B 0.9600 . ? 
C21A H21C 0.9600 . ? 
C20A H20A 0.9600 . ? 
C20A H20B 0.9600 . ? 
C20A H20C 0.9600 . ? 
N1A N2A 1.332(3) . ? 
N4A H4A 0.8600 . ? 
C7B N1B 1.475(4) . ? 
C7B C8B 1.519(4) . ? 
C7B C6B 1.533(4) . ? 
C7B H7B 0.9800 . ? 
C6B C21B 1.507(7) . ? 
C6B C5B 1.515(5) . ? 
C6B H6B 0.9800 . ? 
C5B O1B 1.243(4) . ? 
C5B N4B 1.311(5) . ? 
C3B N4B 1.467(4) . ? 
C3B C20B 1.512(7) . ? 
C3B C2B 1.521(5) . ? 
C3B H3B 0.9800 . ? 
C2B N1B 1.471(4) . ? 
C2B C14B 1.518(4) . ? 
C2B H2B 0.9800 . ? 
C14B C19B 1.354(5) . ? 
C14B C15B 1.367(4) . ? 
C15B C16B 1.380(4) . ? 
C15B H15B 0.9300 . ? 
C16B C17B 1.323(5) . ? 
C16B H16B 0.9300 . ? 
C17B C18B 1.318(7) . ? 
C17B H17B 0.9300 . ? 
C18B C19B 1.398(7) . ? 
C18B H18B 0.9300 . ? 
C19B H19B 0.9300 . ? 
C8B C13B 1.334(5) . ? 
C8B C9B 1.350(4) . ? 
C13B C12B 1.415(7) . ? 
C13B H13B 0.9300 . ? 
C12B C11B 1.331(7) . ? 
C12B H12B 0.9300 . ? 
C11B C10B 1.289(6) . ? 
C11B H11B 0.9300 . ? 
C10B C9B 1.376(4) . ? 
C10B H10B 0.9300 . ? 
C9B H9B 0.9300 . ? 
C21B H21D 0.9600 . ? 
C21B H21E 0.9600 . ? 
C21B H21F 0.9600 . ? 
C20B H20D 0.9600 . ? 
C20B H20E 0.9600 . ? 
C20B H20F 0.9600 . ? 
N1B N2B 1.356(3) . ? 
N2B O2B 1.197(4) . ? 
N4B H4B 0.8600 . ? 
 
loop_ 
 _geom_angle_atom_site_label_1 
 _geom_angle_atom_site_label_2 
 _geom_angle_atom_site_label_3 
 _geom_angle 
 _geom_angle_site_symmetry_1 
 _geom_angle_site_symmetry_3 
 _geom_angle_publ_flag 
N1A C7A C8A 110.43(18) . . ? 
N1A C7A C6A 114.28(17) . . ? 
C8A C7A C6A 115.7(2) . . ? 
N1A C7A H7A 105.1 . . ? 
C8A C7A H7A 105.1 . . ? 
C6A C7A H7A 105.1 . . ? 
C5A C6A C21A 111.1(2) . . ? 
C5A C6A C7A 111.3(2) . . ? 
C21A C6A C7A 109.8(2) . . ? 
C5A C6A H6A 108.2 . . ? 
C21A C6A H6A 108.2 . . ? 
C7A C6A H6A 108.2 . . ? 
O1A C5A N4A 121.7(2) . . ? 
O1A C5A C6A 122.2(2) . . ? 
N4A C5A C6A 116.04(18) . . ? 
N4A C3A C20A 109.20(18) . . ? 
N4A C3A C2A 109.59(17) . . ? 
C20A C3A C2A 111.3(2) . . ? 
N4A C3A H3A 108.9 . . ? 
C20A C3A H3A 108.9 . . ? 
C2A C3A H3A 108.9 . . ? 
N1A C2A C14A 114.62(17) . . ? 
N1A C2A C3A 110.51(17) . . ? 
C14A C2A C3A 113.00(17) . . ? 
N1A C2A H2A 106.0 . . ? 
C14A C2A H2A 106.0 . . ? 
C3A C2A H2A 106.0 . . ? 
C15A C14A C19A 118.3(2) . . ? 
C15A C14A C2A 122.5(2) . . ? 
C19A C14A C2A 119.0(2) . . ? 
C14A C15A C16A 120.1(3) . . ? 
C14A C15A H15A 119.9 . . ? 
C16A C15A H15A 119.9 . . ? 
C17A C16A C15A 120.6(3) . . ? 
C17A C16A H16A 119.7 . . ? 
C15A C16A H16A 119.7 . . ? 
C18A C17A C16A 119.7(2) . . ? 
C18A C17A H17A 120.1 . . ? 
C16A C17A H17A 120.1 . . ? 
C17A C18A C19A 120.1(3) . . ? 
C17A C18A H18A 119.9 . . ? 
C19A C18A H18A 119.9 . . ? 
C14A C19A C18A 121.1(3) . . ? 
C14A C19A H19A 119.4 . . ? 
C18A C19A H19A 119.4 . . ? 
C9A C8A C13A 117.9(2) . . ? 
C9A C8A C7A 123.8(2) . . ? 
C13A C8A C7A 118.3(2) . . ? 
C12A C13A C8A 121.2(3) . . ? 
C12A C13A H13A 119.4 . . ? 
C8A C13A H13A 119.4 . . ? 
C11A C12A C13A 120.0(3) . . ? 
C11A C12A H12A 120.0 . . ? 
C13A C12A H12A 120.0 . . ? 
C12A C11A C10A 120.3(3) . . ? 
C12A C11A H11A 119.9 . . ? 
C10A C11A H11A 119.9 . . ? 
C11A C10A C9A 120.5(4) . . ? 
C11A C10A H10A 119.7 . . ? 
C9A C10A H10A 119.7 . . ? 
C8A C9A C10A 120.0(3) . . ? 
C8A C9A H9A 120.0 . . ? 
C10A C9A H9A 120.0 . . ? 
C6A C21A H21A 109.5 . . ? 
C6A C21A H21B 109.5 . . ? 
H21A C21A H21B 109.5 . . ? 
C6A C21A H21C 109.5 . . ? 
H21A C21A H21C 109.5 . . ? 
H21B C21A H21C 109.5 . . ? 
C3A C20A H20A 109.5 . . ? 
C3A C20A H20B 109.5 . . ? 
H20A C20A H20B 109.5 . . ? 
C3A C20A H20C 109.5 . . ? 
H20A C20A H20C 109.5 . . ? 
H20B C20A H20C 109.5 . . ? 
N2A N1A C2A 118.2(2) . . ? 
N2A N1A C7A 113.2(2) . . ? 
C2A N1A C7A 128.58(18) . . ? 
O2A' N2A O2A 116.4(6) . . ? 
O2A' N2A N1A 125.1(6) . . ? 
O2A N2A N1A 118.0(3) . . ? 
C5A N4A C3A 124.11(18) . . ? 
C5A N4A H4A 117.9 . . ? 
C3A N4A H4A 117.9 . . ? 
N1B C7B C8B 110.7(2) . . ? 
N1B C7B C6B 114.4(3) . . ? 
C8B C7B C6B 114.7(2) . . ? 
N1B C7B H7B 105.3 . . ? 
C8B C7B H7B 105.3 . . ? 
C6B C7B H7B 105.3 . . ? 
C21B C6B C5B 111.2(3) . . ? 
C21B C6B C7B 109.7(3) . . ? 
C5B C6B C7B 111.4(3) . . ? 
C21B C6B H6B 108.1 . . ? 
C5B C6B H6B 108.1 . . ? 
C7B C6B H6B 108.1 . . ? 
O1B C5B N4B 123.2(3) . . ? 
O1B C5B C6B 119.9(4) . . ? 
N4B C5B C6B 116.9(3) . . ? 
N4B C3B C20B 108.7(3) . . ? 
N4B C3B C2B 111.1(3) . . ? 
C20B C3B C2B 109.0(4) . . ? 
N4B C3B H3B 109.3 . . ? 
C20B C3B H3B 109.3 . . ? 
C2B C3B H3B 109.3 . . ? 
N1B C2B C14B 114.4(2) . . ? 
N1B C2B C3B 111.9(3) . . ? 
C14B C2B C3B 113.3(2) . . ? 
N1B C2B H2B 105.4 . . ? 
C14B C2B H2B 105.4 . . ? 
C3B C2B H2B 105.4 . . ? 
C19B C14B C15B 116.1(3) . . ? 
C19B C14B C2B 120.4(3) . . ? 
C15B C14B C2B 123.5(3) . . ? 
C14B C15B C16B 121.9(3) . . ? 
C14B C15B H15B 119.0 . . ? 
C16B C15B H15B 119.0 . . ? 
C17B C16B C15B 120.7(4) . . ? 
C17B C16B H16B 119.7 . . ? 
C15B C16B H16B 119.7 . . ? 
C18B C17B C16B 119.0(4) . . ? 
C18B C17B H17B 120.5 . . ? 
C16B C17B H17B 120.5 . . ? 
C17B C18B C19B 121.7(4) . . ? 
C17B C18B H18B 119.2 . . ? 
C19B C18B H18B 119.2 . . ? 
C14B C19B C18B 120.5(4) . . ? 
C14B C19B H19B 119.7 . . ? 
C18B C19B H19B 119.7 . . ? 
C13B C8B C9B 116.3(3) . . ? 
C13B C8B C7B 118.8(3) . . ? 
C9B C8B C7B 124.9(2) . . ? 
C8B C13B C12B 120.1(4) . . ? 
C8B C13B H13B 120.0 . . ? 
C12B C13B H13B 120.0 . . ? 
C11B C12B C13B 121.0(4) . . ? 
C11B C12B H12B 119.5 . . ? 
C13B C12B H12B 119.5 . . ? 
C10B C11B C12B 119.0(4) . . ? 
C10B C11B H11B 120.5 . . ? 
C12B C11B H11B 120.5 . . ? 
C11B C10B C9B 120.9(4) . . ? 
C11B C10B H10B 119.6 . . ? 
C9B C10B H10B 119.6 . . ? 
C8B C9B C10B 122.7(3) . . ? 
C8B C9B H9B 118.6 . . ? 
C10B C9B H9B 118.6 . . ? 
C6B C21B H21D 109.5 . . ? 
C6B C21B H21E 109.5 . . ? 
H21D C21B H21E 109.5 . . ? 
C6B C21B H21F 109.5 . . ? 
H21D C21B H21F 109.5 . . ? 
H21E C21B H21F 109.5 . . ? 
C3B C20B H20D 109.5 . . ? 
C3B C20B H20E 109.5 . . ? 
H20D C20B H20E 109.5 . . ? 
C3B C20B H20F 109.5 . . ? 
H20D C20B H20F 109.5 . . ? 
H20E C20B H20F 109.5 . . ? 
N2B N1B C2B 122.5(3) . . ? 
N2B N1B C7B 108.6(3) . . ? 
C2B N1B C7B 128.9(2) . . ? 
O2B N2B N1B 112.7(3) . . ? 
C5B N4B C3B 126.0(3) . . ? 
C5B N4B H4B 117.0 . . ? 
C3B N4B H4B 117.0 . . ? 
 
loop_ 
 _geom_torsion_atom_site_label_1 
 _geom_torsion_atom_site_label_2 
 _geom_torsion_atom_site_label_3 
 _geom_torsion_atom_site_label_4 
 _geom_torsion 
 _geom_torsion_site_symmetry_1 
 _geom_torsion_site_symmetry_2 
 _geom_torsion_site_symmetry_3 
 _geom_torsion_site_symmetry_4 
 _geom_torsion_publ_flag 
N1A C7A C6A C5A -30.4(3) . . . . ? 
C8A C7A C6A C5A -160.33(19) . . . . ? 
N1A C7A C6A C21A -153.8(2) . . . . ? 
C8A C7A C6A C21A 76.3(3) . . . . ? 
C21A C6A C5A O1A 12.9(3) . . . . ? 
C7A C6A C5A O1A -109.7(3) . . . . ? 
C21A C6A C5A N4A -165.3(2) . . . . ? 
C7A C6A C5A N4A 72.1(3) . . . . ? 
N4A C3A C2A N1A 47.9(2) . . . . ? 
C20A C3A C2A N1A 168.79(19) . . . . ? 
N4A C3A C2A C14A 177.83(19) . . . . ? 
C20A C3A C2A C14A -61.3(3) . . . . ? 
N1A C2A C14A C15A 74.4(3) . . . . ? 
C3A C2A C14A C15A -53.5(3) . . . . ? 
N1A C2A C14A C19A -111.5(2) . . . . ? 
C3A C2A C14A C19A 120.7(2) . . . . ? 
C19A C14A C15A C16A -0.4(4) . . . . ? 
C2A C14A C15A C16A 173.7(2) . . . . ? 
C14A C15A C16A C17A 0.4(5) . . . . ? 
C15A C16A C17A C18A 0.3(5) . . . . ? 
C16A C17A C18A C19A -1.0(5) . . . . ? 
C15A C14A C19A C18A -0.2(4) . . . . ? 
C2A C14A C19A C18A -174.6(2) . . . . ? 
C17A C18A C19A C14A 1.0(4) . . . . ? 
N1A C7A C8A C9A -119.7(3) . . . . ? 
C6A C7A C8A C9A 12.0(3) . . . . ? 
N1A C7A C8A C13A 61.2(3) . . . . ? 
C6A C7A C8A C13A -167.0(2) . . . . ? 
C9A C8A C13A C12A 1.8(4) . . . . ? 
C7A C8A C13A C12A -179.1(3) . . . . ? 
C8A C13A C12A C11A -0.3(5) . . . . ? 
C13A C12A C11A C10A -0.9(6) . . . . ? 
C12A C11A C10A C9A 0.7(6) . . . . ? 
C13A C8A C9A C10A -2.0(4) . . . . ? 
C7A C8A C9A C10A 178.9(3) . . . . ? 
C11A C10A C9A C8A 0.9(6) . . . . ? 
C14A C2A N1A N2A 86.8(2) . . . . ? 
C3A C2A N1A N2A -144.14(19) . . . . ? 
C14A C2A N1A C7A -93.5(2) . . . . ? 
C3A C2A N1A C7A 35.5(3) . . . . ? 
C8A C7A N1A N2A -95.9(2) . . . . ? 
C6A C7A N1A N2A 131.5(2) . . . . ? 
C8A C7A N1A C2A 84.4(2) . . . . ? 
C6A C7A N1A C2A -48.1(3) . . . . ? 
C2A N1A N2A O2A' -178.6(6) . . . . ? 
C7A N1A N2A O2A' 1.7(7) . . . . ? 
C2A N1A N2A O2A -7.2(3) . . . . ? 
C7A N1A N2A O2A 173.0(2) . . . . ? 
O1A C5A N4A C3A 175.0(2) . . . . ? 
C6A C5A N4A C3A -6.8(3) . . . . ? 
C20A C3A N4A C5A 163.4(2) . . . . ? 
C2A C3A N4A C5A -74.4(3) . . . . ? 
N1B C7B C6B C21B -158.0(3) . . . . ? 
C8B C7B C6B C21B 72.6(4) . . . . ? 
N1B C7B C6B C5B -34.4(4) . . . . ? 
C8B C7B C6B C5B -163.9(3) . . . . ? 
C21B C6B C5B O1B 12.3(5) . . . . ? 
C7B C6B C5B O1B -110.4(4) . . . . ? 
C21B C6B C5B N4B -167.1(4) . . . . ? 
C7B C6B C5B N4B 70.1(4) . . . . ? 
N4B C3B C2B N1B 39.1(4) . . . . ? 
C20B C3B C2B N1B 158.8(3) . . . . ? 
N4B C3B C2B C14B 170.2(3) . . . . ? 
C20B C3B C2B C14B -70.1(4) . . . . ? 
N1B C2B C14B C19B -94.9(4) . . . . ? 
C3B C2B C14B C19B 135.3(4) . . . . ? 
N1B C2B C14B C15B 87.4(4) . . . . ? 
C3B C2B C14B C15B -42.5(4) . . . . ? 
C19B C14B C15B C16B 1.8(5) . . . . ? 
C2B C14B C15B C16B 179.7(3) . . . . ? 
C14B C15B C16B C17B -0.4(5) . . . . ? 
C15B C16B C17B C18B -1.5(7) . . . . ? 
C16B C17B C18B C19B 1.9(9) . . . . ? 
C15B C14B C19B C18B -1.4(7) . . . . ? 
C2B C14B C19B C18B -179.3(5) . . . . ? 
C17B C18B C19B C14B -0.4(10) . . . . ? 
N1B C7B C8B C13B 74.9(5) . . . . ? 
C6B C7B C8B C13B -153.8(5) . . . . ? 
N1B C7B C8B C9B -101.4(4) . . . . ? 
C6B C7B C8B C9B 29.8(5) . . . . ? 
C9B C8B C13B C12B -0.1(9) . . . . ? 
C7B C8B C13B C12B -176.8(6) . . . . ? 
C8B C13B C12B C11B 0.3(13) . . . . ? 
C13B C12B C11B C10B -0.4(12) . . . . ? 
C12B C11B C10B C9B 0.3(9) . . . . ? 
C13B C8B C9B C10B 0.0(7) . . . . ? 
C7B C8B C9B C10B 176.4(4) . . . . ? 
C11B C10B C9B C8B -0.1(7) . . . . ? 
C14B C2B N1B N2B 90.5(3) . . . . ? 
C3B C2B N1B N2B -139.0(3) . . . . ? 
C14B C2B N1B C7B -89.6(3) . . . . ? 
C3B C2B N1B C7B 41.0(4) . . . . ? 
C8B C7B N1B N2B -94.4(3) . . . . ? 
C6B C7B N1B N2B 134.2(2) . . . . ? 
C8B C7B N1B C2B 85.6(3) . . . . ? 
C6B C7B N1B C2B -45.8(4) . . . . ? 
C2B N1B N2B O2B -3.9(4) . . . . ? 
C7B N1B N2B O2B 176.1(3) . . . . ? 
O1B C5B N4B C3B 178.6(3) . . . . ? 
C6B C5B N4B C3B -2.0(5) . . . . ? 
C20B C3B N4B C5B 168.0(5) . . . . ? 
C2B C3B N4B C5B -72.1(5) . . . . ? 
 
_diffrn_measured_fraction_theta_max    0.957 
_diffrn_reflns_theta_full              25.00 
_diffrn_measured_fraction_theta_full   0.991 
_refine_diff_density_max    0.363 
_refine_diff_density_min   -0.194 
_refine_diff_density_rms    0.037 
